# Supplementary material for: Leveraging Large Language Models in the delivery of post-operative dental care: a comparison between an embedded GPT model and ChatGPT
Source: BDJ Open. 2024 Jun 12;10:48. doi: 10.1038/s41405-024-00226-3 (PMC11169374; doi:10.1038/s41405-024-00226-3)
Supplement: Supplementary file 3 — Supplementary Note 3 [file 41405_2024_226_MOESM3_ESM.xlsx]

## Sheet: Relevance
Rel	Expert 1	Expert 2	Expert 3	Expert 4	Expert 5	Expert 6	Expert 7	Expert 8	Expert 9	Experts in Agreement	# of Experts	I-CVI	pc	k*	Interpretation
Item 1	0	1	0	1	1	0	1	1	0	5	9	0.555556	0.246094	0.410478	Weak
Item 2	1	1	0	1	1	0	1	1	1	7	9	0.777778	0.0703125	0.760971	Excellent
Item 3	1	1	0	1	0	0	1	1	0	5	9	0.555556	0.246094	0.410478	Weak
Item 4	1	1	1	0	1	0	1	1	0	6	9	0.666667	0.164062	0.601246	Good			From	To	Interpretation
Item 5	1	1	1	0	1	0	1	1	1	7	9	0.777778	0.0703125	0.760971	Excellent			0.4	0.59	Weak
Item 6	0	1	0	1	1	0	1	1	0	5	9	0.555556	0.246094	0.410478	Weak	Modified Kappa Interpretation		0.6	0.74	Good
Item 7	0	1	0	0	1	0	1	1	1	5	9	0.555556	0.246094	0.410478	Weak			0.75	1	Excellent
Item 8	1	1	0	0	1	0	1	1	1	6	9	0.666667	0.164062	0.601246	Good
Item 9	0	0	1	0	0	0	1	1	1	4	9	0.444444	0.246094	0.263097	Poor
Item 10	1	1	1	1	1	0	1	1	1	8	9	0.888889	0.0175781	0.886901	Excellent
	6	9	4	5	8	0	10	10	6			6.44444
Proportion relevance	0.6	0.9	0.4	0.5	0.8	0	1	1	0.6	5.8	S-CVI/Ave	0.644444		0.551634

## Sheet: Relevance (2)
Rel	Expert 1	Expert 2	Expert 3	Expert 4	Expert 5	Expert 6	Expert 7	Expert 8	Expert 9	Experts in Agreement	# of Experts	I-CVI	pc	k*	Interpretation
Item 1	1	1	1	1	0	0	1	1	1	7	9	0.777778	0.0703125	0.760971	Excellent
Item 2	1	1	1	1	0	0	1	1	1	7	9	0.777778	0.0703125	0.760971	Excellent
Item 3	1	1	1	0	0	1	1	1	1	7	9	0.777778	0.0703125	0.760971	Excellent
Item 4	1	1	1	0	1	0	1	1	0	6	9	0.666667	0.164062	0.601246	Good			From	To	Interpretation
Item 5	1	1	1	1	1	1	1	1	1	9	9	1	0.00195312	1	Excellent			0.4	0.59	Weak
Item 6	1	1	0	1	1	0	1	1	1	7	9	0.777778	0.0703125	0.760971	Excellent	Modified Kappa Interpretation		0.6	0.74	Good
Item 7	1	1	1	0	1	0	1	1	1	7	9	0.777778	0.0703125	0.760971	Excellent			0.75	1	Excellent
Item 8	0	1	0	0	0	0	1	1	0	3	9	0.333333	0.164062	0.202492	Poor
Item 9	1	0	1	0	0	0	1	1	1	5	9	0.555556	0.246094	0.410478	Weak
Item 10	1	1	1	0	1	0	1	1	1	7	9	0.777778	0.0703125	0.760971	Excellent
	9	9	8	4	5	2	10	10	8			7.22222
Proportion relevance	0.9	0.9	0.8	0.4	0.5	0.2	1	1	0.8	6.5	S-CVI/Ave	0.722222		0.678004

## Sheet: Clarity
Rel	Expert 1	Expert 2	Expert 3	Expert 4	Expert 5	Expert 6	Expert 7	Expert 8	Expert 9	Experts in Agreement	# of Experts	I-CVI	UA	pc	k*	Interpretation
Item 1	0	1	1	1	1	0	1	1	0	6	9	0.666667	1	0.164062	0.601246	Good
Item 2	1	0	1	1	1	0	1	1	1	7	9	0.777778	1	0.0703125	0.760971	Excellent
Item 3	1	1	0	1	0	0	1	1	1	6	9	0.666667	1	0.164062	0.601246	Good
Item 4	1	1	1	0	1	0	1	1	1	7	9	0.777778	1	0.0703125	0.760971	Excellent			From	To	Interpretation
Item 5	1	1	1	0	1	0	1	1	1	7	9	0.777778	1	0.0703125	0.760971	Excellent			0.4	0.59	Weak
Item 6	0	1	1	1	1	0	1	1	1	7	9	0.777778	1	0.0703125	0.760971	Excellent	Modified Kappa Interpretation		0.6	0.74	Good
Item 7	0	1	1	0	1	0	1	1	1	6	9	0.666667	1	0.164062	0.601246	Good			0.75	1	Excellent
Item 8	1	1	1	1	1	0	1	1	1	8	9	0.888889	1	0.0175781	0.886901	Excellent
Item 9	0	0	1	0	0	0	1	1	1	4	9	0.444444	1	0.246094	0.263097	Poor
Item 10	1	1	1	0	1	0	1	1	1	7	9	0.777778	1	0.0703125	0.760971	Excellent
	6	8	9	5	8	0	10	10	9			7.22222
Proportion relevance	0.6	0.8	0.9	0.5	0.8	0	1	1	0.9	6.5	S-CVI/Ave	0.722222			0.675859

## Sheet: Clarity (2)
Rel	Expert 1	Expert 2	Expert 3	Expert 4	Expert 5	Expert 6	Expert 7	Expert 8	Expert 9	Experts in Agreement	# of Experts	I-CVI	pc	k*	Interpretation
Item 1	1	1	1	1	0	0	1	1	1	7	9	0.777778	0.0703125	0.760971	Excellent
Item 2	1	1	0	1	0	0	1	1	1	6	9	0.666667	0.164062	0.601246	Good
Item 3	1	1	1	0	0	0	1	1	1	6	9	0.666667	0.164062	0.601246	Good
Item 4	1	1	1	0	1	0	1	1	1	7	9	0.777778	0.0703125	0.760971	Excellent			From	To	Interpretation
Item 5	1	1	1	1	1	1	1	1	1	9	9	1	0.00195312	1	Excellent			0.4	0.59	Weak
Item 6	1	1	1	0	1	0	1	1	1	7	9	0.777778	0.0703125	0.760971	Excellent	Modified Kappa Interpretation		0.6	0.74	Good
Item 7	1	1	1	0	1	0	1	1	1	7	9	0.777778	0.0703125	0.760971	Excellent			0.75	1	Excellent
Item 8	0	1	1	1	0	0	1	1	0	5	9	0.555556	0.246094	0.410478	Weak
Item 9	1	0	1	0	0	0	1	1	1	5	9	0.555556	0.246094	0.410478	Weak
Item 10	1	1	1	0	1	0	1	1	1	7	9	0.777778	0.0703125	0.760971	Excellent
	9	9	9	4	5	1	10	10	9			7.33333
Proportion relevance	0.9	0.9	0.9	0.4	0.5	0.1	1	1	0.9	6.6	S-CVI/Ave	0.733333		0.68283

## Sheet: Accuracy
Rel	Expert 1	Expert 2	Expert 3	Expert 4	Expert 5	Expert 6	Expert 7	Expert 8	Expert 9	Experts in Agreement	# of Experts	I-CVI	pc	k*	Interpretation
Item 1	1	1	1	1	0	0	1	1	1	7	9	0.777778	0.0703125	0.760971	Excellent
Item 2	1	0	1	1	1	0	1	1	0	6	9	0.666667	0.164062	0.601246	Good
Item 3	1	1	0	1	0	0	1	1	0	5	9	0.555556	0.246094	0.410478	Weak
Item 4	1	1	1	0	1	0	1	1	0	6	9	0.666667	0.164062	0.601246	Good			From	To	Interpretation
Item 5	1	1	1	0	1	0	1	1	1	7	9	0.777778	0.0703125	0.760971	Excellent			0.4	0.59	Weak
Item 6	0	1	0	1	1	0	1	1	0	5	9	0.555556	0.246094	0.410478	Weak	Modified Kappa Interpretation		0.6	0.74	Good
Item 7	0	1	1	0	1	0	1	1	0	5	9	0.555556	0.246094	0.410478	Weak			0.75	1	Excellent
Item 8	1	1	1	0	1	0	1	1	0	6	9	0.666667	0.164062	0.601246	Good
Item 9	0	0	1	1	0	0	1	1	0	4	9	0.444444	0.246094	0.263097	Poor
Item 10	1	1	1	0	1	0	1	1	1	7	9	0.777778	0.0703125	0.760971	Excellent
	7	8	8	5	7	0	10	10	3			6.44444
Proportion relevance	0.7	0.8	0.8	0.5	0.7	0	1	1	0.3	5.8	S-CVI/Ave	0.644444		0.558118

## Sheet: Accuracy (2)
Rel	Expert 1	Expert 2	Expert 3	Expert 4	Expert 5	Expert 6	Expert 7	Expert 8	Expert 9	Experts in Agreement	# of Experts	I-CVI	pc	k*	Interpretation
Item 1	0	1	1	1	1	0	1	1	0	6	9	0.666667	0.164062	0.601246	Good
Item 2	1	1	0	1	0	0	1	1	1	6	9	0.666667	0.164062	0.601246	Good
Item 3	1	1	1	0	0	0	1	1	1	6	9	0.666667	0.164062	0.601246	Good
Item 4	1	1	1	0	1	0	1	1	1	7	9	0.777778	0.0703125	0.760971	Excellent			From	To	Interpretation
Item 5	1	1	1	1	1	1	1	1	1	9	9	1	0.00195312	1	Excellent			0.4	0.59	Weak
Item 6	1	1	0	0	1	0	1	1	1	6	9	0.666667	0.164062	0.601246	Good	Modified Kappa Interpretation		0.6	0.74	Good
Item 7	1	1	1	0	1	0	1	1	1	7	9	0.777778	0.0703125	0.760971	Excellent			0.75	1	Excellent
Item 8	0	1	1	0	0	0	1	1	0	4	9	0.444444	0.246094	0.263097	Poor
Item 9	1	0	1	0	0	0	1	1	1	5	9	0.555556	0.246094	0.410478	Weak
Item 10	1	1	1	0	1	0	1	1	1	7	9	0.777778	0.0703125	0.760971	Excellent
	8	9	8	3	6	1	10	10	8			7
Proportion relevance	0.8	0.9	0.8	0.3	0.6	0.1	1	1	0.8	6.3	S-CVI/Ave	0.7		0.636147

## Sheet: Upto date
Rel	Expert 1	Expert 2	Expert 3	Expert 4	Expert 5	Expert 6	Expert 7	Expert 8	Expert 9	Experts in Agreement	# of Experts	I-CVI	pc	k*	Interpretation
Item 1	0	1	1	1	1	0	1	1	0	6	9	0.666667	0.164062	0.601246	Good
Item 2	1	0	1	1	1	0	1	1	0	6	9	0.666667	0.164062	0.601246	Good
Item 3	1	1	1	1	0	0	1	1	0	6	9	0.666667	0.164062	0.601246	Good
Item 4	1	1	1	0	1	0	1	1	0	6	9	0.666667	0.164062	0.601246	Good			From	To	Interpretation
Item 5	1	1	1	0	1	0	1	1	1	7	9	0.777778	0.0703125	0.760971	Excellent			0.4	0.59	Weak
Item 6	0	1	1	1	1	0	1	1	0	6	9	0.666667	0.164062	0.601246	Good	Modified Kappa Interpretation		0.6	0.74	Good
Item 7	1	1	1	0	1	0	1	1	0	6	9	0.666667	0.164062	0.601246	Good			0.75	1	Excellent
Item 8	1	1	1	0	1	0	1	1	0	6	9	0.666667	0.164062	0.601246	Good
Item 9	0	0	0	0	0	0	1	1	0	2	9	0.222222	0.0703125	0.163399	Poor
Item 10	1	1	1	0	1	0	1	1	1	7	9	0.777778	0.0703125	0.760971	Excellent
	7	8	9	4	8	0	10	10	2			6.44444
Proportion relevance	0.7	0.8	0.9	0.4	0.8	0	1	1	0.2	5.8	S-CVI/Ave	0.644444		0.589406

## Sheet: Upto Date (2)
Rel	Expert 1	Expert 2	Expert 3	Expert 4	Expert 5	Expert 6	Expert 7	Expert 8	Expert 9	Experts in Agreement	# of Experts	I-CVI	UA	pc	k*	Interpretation
Item 1	1	1	0	1	0	0	1	1	1	6	9	0.666667	1	0.164062	0.601246	Good
Item 2	1	1	0	1	0	0	1	1	1	6	9	0.666667	1	0.164062	0.601246	Good
Item 3	1	1	1	0	0	0	1	1	1	6	9	0.666667	1	0.164062	0.601246	Good
Item 4	1	1	1	0	1	0	1	1	1	7	9	0.777778	1	0.0703125	0.760971	Excellent			From	To	Interpretation
Item 5	1	1	1	1	1	1	1	1	1	9	9	1	1	0.00195312	1	Excellent			0.4	0.59	Weak
Item 6	1	1	1	1	1	0	1	1	1	8	9	0.888889	1	0.0175781	0.886901	Excellent	Modified Kappa Interpretation		0.6	0.74	Good
Item 7	1	1	0	0	1	0	1	1	1	6	9	0.666667	1	0.164062	0.601246	Good			0.75	1	Excellent
Item 8	0	1	0	0	0	0	1	1	0	3	9	0.333333	1	0.164062	0.202492	Poor
Item 9	1	0	1	0	0	0	1	1	1	5	9	0.555556	1	0.246094	0.410478	Weak
Item 10	1	1	1	0	1	0	1	1	1	7	9	0.777778	1	0.0703125	0.760971	Excellent
	9	9	6	4	5	1	10	10	9			7
Proportion relevance	0.9	0.9	0.6	0.4	0.5	0.1	1	1	0.9	6.3	S-CVI/Ave	0.7			0.64268
