# Supplementary material for: Leveraging Large Language Models in the delivery of post-operative dental care: a comparison between an embedded GPT model and ChatGPT
Source: BDJ Open. 2024 Jun 12;10:48. doi: 10.1038/s41405-024-00226-3 (PMC11169374; doi:10.1038/s41405-024-00226-3)
Supplement: Supplementary file 4 — Supplementary Note 4 [file 41405_2024_226_MOESM4_ESM.xlsx]

## Sheet: Relevance
Rel	Expert 1	Expert 2	Expert 3	Expert 4	Expert 5	Expert 6	Expert 7	Expert 8	Expert 9	Experts in Agreement	# of Experts	I-CVI	pc	k*	Interpretation
Item 1	1	1	1	1	1	1	1	1	1	9	9	1	0.00195312	1	Excellent
Item 2	1	0	1	1	0	1	1	1	1	7	9	0.777778	0.0703125	0.760971	Excellent
Item 3	1	0	1	1	1	0	0	1	1	6	9	0.666667	0.164062	0.601246	Good
Item 4	1	1	1	1	1	1	1	1	1	9	9	1	0.00195312	1	Excellent			From	To	Interpretation
Item 5	0	1	1	1	1	1	1	1	1	8	9	0.888889	0.0175781	0.886901	Excellent			0.4	0.59	Weak
Item 6	0	1	0	1	0	0	0	1	0	3	9	0.333333	0.164062	0.202492	Poor	Modified Kappa Interpretation		0.6	0.74	Good
Item 7	1	1	1	0	1	1	0	1	1	7	9	0.777778	0.0703125	0.760971	Excellent			0.75	1	Excellent
Item 8	1	1	1	1	1	1	0	1	1	8	9	0.888889	0.0175781	0.886901	Excellent
Item 9	1	1	1	1	1	1	1	1	1	9	9	1	0.00195312	1	Excellent
Item 10	1	0	1	1	1	1	1	1	1	8	9	0.888889	0.0175781	0.886901	Excellent
	8	7	9	9	8	8	6	10	9			8.22222
Proportion relevance	0.8	0.7	0.9	0.9	0.8	0.8	0.6	1	0.9	7.4	S-CVI/Ave	0.822222		0.798638

## Sheet: Relevance (2)
Rel	Expert 1	Expert 2	Expert 3	Expert 4	Expert 5	Expert 6	Expert 7	Expert 8	Expert 9	Experts in Agreement	# of Experts	I-CVI	pc	k*	Interpretation
Item 1	1	1	1	1	1	1	1	1	1	9	9	1	0.00195312	1	Excellent
Item 2	1	1	1	1	1	1	1	1	1	9	9	1	0.00195312	1	Excellent
Item 3	1	0	0	1	0	0	0	1	1	4	9	0.444444	0.246094	0.263097	Poor
Item 4	1	1	0	1	1	0	0	1	1	6	9	0.666667	0.164062	0.601246	Good			From	To	Interpretation
Item 5	1	1	1	1	1	1	1	1	1	9	9	1	0.00195312	1	Excellent			0.4	0.59	Weak
Item 6	1	1	1	1	1	1	1	1	1	9	9	1	0.00195312	1	Excellent	Modified Kappa Interpretation		0.6	0.74	Good
Item 7	1	1	0	1	1	1	1	0	1	7	9	0.777778	0.0703125	0.760971	Excellent			0.75	1	Excellent
Item 8	1	1	1	1	1	1	0	1	1	8	9	0.888889	0.0175781	0.886901	Excellent
Item 9	1	1	1	1	1	1	1	1	1	9	9	1	0.00195312	1	Excellent
Item 10	1	1	1	1	1	0	0	1	1	7	9	0.777778	0.0703125	0.760971	Excellent
	10	9	7	10	9	7	6	9	10			8.55556
Proportion relevance	1	0.9	0.7	1	0.9	0.7	0.6	0.9	1	7.7	S-CVI/Ave	0.855556		0.827319

## Sheet: Clarity
Rel	Expert 1	Expert 2	Expert 3	Expert 4	Expert 5	Expert 6	Expert 7	Expert 8	Expert 9	Experts in Agreement	# of Experts	I-CVI	pc	k*	Interpretation
Item 1	1	1	1	1	1	1	1	1	1	9	9	1	0.00195312	1	Excellent
Item 2	1	1	1	1	0	1	1	1	1	8	9	0.888889	0.0175781	0.886901	Excellent
Item 3	1	0	1	1	1	0	0	1	1	6	9	0.666667	0.164062	0.601246	Good
Item 4	1	1	1	1	1	1	1	1	1	9	9	1	0.00195312	1	Excellent			From	To	Interpretation
Item 5	0	0	1	0	1	1	1	1	1	6	9	0.666667	0.164062	0.601246	Good			0.4	0.59	Weak
Item 6	0	1	0	0	1	0	0	1	1	4	9	0.444444	0.246094	0.263097	Poor	Modified Kappa Interpretation		0.6	0.74	Good
Item 7	0	1	1	0	1	1	0	1	1	6	9	0.666667	0.164062	0.601246	Good			0.75	1	Excellent
Item 8	1	1	1	1	1	1	0	1	1	8	9	0.888889	0.0175781	0.886901	Excellent
Item 9	1	1	1	1	1	1	1	1	1	9	9	1	0.00195312	1	Excellent
Item 10	1	0	1	1	1	1	1	1	1	8	9	0.888889	0.0175781	0.886901	Excellent
	7	7	9	7	9	8	6	10	10			8.11111
Proportion relevance	0.7	0.7	0.9	0.7	0.9	0.8	0.6	1	1	7.3	S-CVI/Ave	0.811111		0.772754

## Sheet: Clarity (2)
Rel	Expert 1	Expert 2	Expert 3	Expert 4	Expert 5	Expert 6	Expert 7	Expert 8	Expert 9	Experts in Agreement	# of Experts	I-CVI	pc	k*	Interpretation
Item 1	1	1	1	1	0	1	1	1	1	8	9	0.888889	0.0175781	0.886901	Excellent
Item 2	1	1	1	1	1	1	1	1	1	9	9	1	0.00195312	1	Excellent
Item 3	1	0	0	1	0	0	0	1	1	4	9	0.444444	0.246094	0.263097	Poor
Item 4	1	1	0	1	1	0	0	1	1	6	9	0.666667	0.164062	0.601246	Good			From	To	Interpretation
Item 5	1	1	1	1	1	1	1	1	1	9	9	1	0.00195312	1	Excellent			0.4	0.59	Weak
Item 6	1	0	0	1	1	1	1	1	0	6	9	0.666667	0.164062	0.601246	Good	Modified Kappa Interpretation		0.6	0.74	Good
Item 7	1	1	1	1	1	1	1	1	1	9	9	1	0.00195312	1	Excellent			0.75	1	Excellent
Item 8	1	1	1	1	1	1	0	1	1	8	9	0.888889	0.0175781	0.886901	Excellent
Item 9	1	1	1	1	1	1	1	1	1	9	9	1	0.00195312	1	Excellent
Item 10	1	1	0	1	0	0	0	1	1	5	9	0.555556	0.246094	0.410478	Weak
	10	8	6	10	7	7	6	10	9			8.11111
Proportion relevance	1	0.8	0.6	1	0.7	0.7	0.6	1	0.9	7.3	S-CVI/Ave	0.811111		0.764987

## Sheet: Accuracy
Rel	Expert 1	Expert 2	Expert 3	Expert 4	Expert 5	Expert 6	Expert 7	Expert 8	Expert 9	Experts in Agreement	# of Experts	I-CVI	pc	k*	Interpretation
Item 1	1	1	1	1	1	1	1	1	1	9	9	1	0.00195312	1	Excellent
Item 2	1	1	1	1	0	1	1	1	1	8	9	0.888889	0.0175781	0.886901	Excellent
Item 3	1	0	1	0	0	0	0	1	1	4	9	0.444444	0.246094	0.263097	Poor
Item 4	1	1	1	1	1	1	1	1	1	9	9	1	0.00195312	1	Excellent			From	To	Interpretation
Item 5	0	0	1	1	0	1	1	1	1	6	9	0.666667	0.164062	0.601246	Good			0.4	0.59	Weak
Item 6	0	1	0	0	0	0	0	1	1	3	9	0.333333	0.164062	0.202492	Poor	Modified Kappa Interpretation		0.6	0.74	Good
Item 7	1	1	1	0	1	1	0	1	1	7	9	0.777778	0.0703125	0.760971	Excellent			0.75	1	Excellent
Item 8	1	1	1	1	1	1	0	1	1	8	9	0.888889	0.0175781	0.886901	Excellent
Item 9	1	1	1	1	1	1	1	1	1	9	9	1	0.00195312	1	Excellent
Item 10	1	0	1	1	1	1	1	1	1	8	9	0.888889	0.0175781	0.886901	Excellent
	8	7	9	7	6	8	6	10	10			7.88889
Proportion relevance	0.8	0.7	0.9	0.7	0.6	0.8	0.6	1	1	7.1	S-CVI/Ave	0.788889		0.748851

## Sheet: Accuracy (2)
Rel	Expert 1	Expert 2	Expert 3	Expert 4	Expert 5	Expert 6	Expert 7	Expert 8	Expert 9	Experts in Agreement	# of Experts	I-CVI	pc	k*	Interpretation
Item 1	1	1	1	1	1	1	1	1	0	8	9	0.888889	0.0175781	0.886901	Excellent
Item 2	1	1	1	1	1	1	1	1	1	9	9	1	0.00195312	1	Excellent
Item 3	1	0	0	0	0	0	0	1	1	3	9	0.333333	0.164062	0.202492	Poor
Item 4	1	1	0	1	1	0	0	1	0	5	9	0.555556	0.246094	0.410478	Weak			From	To	Interpretation
Item 5	1	1	1	1	1	1	1	1	1	9	9	1	0.00195312	1	Excellent			0.4	0.59	Weak
Item 6	1	1	1	1	1	1	1	1	1	9	9	1	0.00195312	1	Excellent	Modified Kappa Interpretation		0.6	0.74	Good
Item 7	1	0	0	1	1	1	1	1	0	6	9	0.666667	0.164062	0.601246	Good			0.75	1	Excellent
Item 8	1	1	1	1	1	1	0	1	1	8	9	0.888889	0.0175781	0.886901	Excellent
Item 9	1	1	1	1	1	1	1	1	1	9	9	1	0.00195312	1	Excellent
Item 10	1	1	0	1	1	0	0	1	1	6	9	0.666667	0.164062	0.601246	Good
	10	8	6	9	9	7	6	10	7			8
Proportion relevance	1	0.8	0.6	0.9	0.9	0.7	0.6	1	0.7	7.2	S-CVI/Ave	0.8		0.758926

## Sheet: Upto date
Rel	Expert 1	Expert 2	Expert 3	Expert 4	Expert 5	Expert 6	Expert 7	Expert 8	Expert 9	Experts in Agreement	# of Experts	I-CVI	pc	k*	Interpretation
Item 1	1	1	1	1	1	1	1	1	1	9	9	1	0.00195312	1	Excellent
Item 2	1	0	1	1	0	1	1	1	1	7	9	0.777778	0.0703125	0.760971	Excellent
Item 3	1	0	1	0	0	0	0	1	1	4	9	0.444444	0.246094	0.263097	Poor
Item 4	1	1	1	1	1	1	1	1	1	9	9	1	0.00195312	1	Excellent			From	To	Interpretation
Item 5	0	0	1	0	0	1	1	1	1	5	9	0.555556	0.246094	0.410478	Weak			0.4	0.59	Weak
Item 6	0	1	0	1	0	0	0	1	0	3	9	0.333333	0.164062	0.202492	Poor	Modified Kappa Interpretation		0.6	0.74	Good
Item 7	1	1	1	0	1	1	0	1	0	6	9	0.666667	0.164062	0.601246	Good			0.75	1	Excellent
Item 8	1	1	1	1	1	1	0	1	1	8	9	0.888889	0.0175781	0.886901	Excellent
Item 9	1	1	1	1	1	1	1	1	1	9	9	1	0.00195312	1	Excellent
Item 10	1	0	1	1	1	1	1	1	1	8	9	0.888889	0.0175781	0.886901	Excellent
	8	6	9	7	6	8	6	10	8			7.55556
Proportion relevance	0.8	0.6	0.9	0.7	0.6	0.8	0.6	1	0.8	6.8	S-CVI/Ave	0.755556		0.701209

## Sheet: Upto date (2)
Rel	Expert 1	Expert 2	Expert 3	Expert 4	Expert 5	Expert 6	Expert 7	Expert 8	Expert 9	Experts in Agreement	# of Experts	I-CVI	pc	k*	Interpretation
Item 1	1	1	1	1	1	1	1	1	1	9	9	1	0.00195312	1	Excellent
Item 2	1	1	1	1	1	1	1	1	1	9	9	1	0.00195312	1	Excellent
Item 3	1	0	0	0	0	0	0	1	1	3	9	0.333333	0.164062	0.202492	Poor
Item 4	1	1	0	1	1	0	0	1	0	5	9	0.555556	0.246094	0.410478	Weak			From	To	Interpretation
Item 5	1	1	1	0	1	1	1	1	1	8	9	0.888889	0.0175781	0.886901	Excellent			0.4	0.59	Weak
Item 6	1	1	1	1	1	1	1	1	1	9	9	1	0.00195312	1	Excellent	Modified Kappa Interpretation		0.6	0.74	Good
Item 7	1	0	1	1	1	1	1	1	0	7	9	0.777778	0.0703125	0.760971	Excellent			0.75	1	Excellent
Item 8	1	1	1	1	1	1	0	1	1	8	9	0.888889	0.0175781	0.886901	Excellent
Item 9	1	1	1	1	1	1	1	1	1	9	9	1	0.00195312	1	Excellent
Item 10	1	1	0	1	1	0	0	1	1	6	9	0.666667	0.164062	0.601246	Good
	10	8	7	8	9	7	6	10	8			8.11111
Proportion relevance	1	0.8	0.7	0.8	0.9	0.7	0.6	1	0.8	7.3	S-CVI/Ave	0.811111		0.774899
