# Supplementary material for: Leveraging Large Language Models in the delivery of post-operative dental care: a comparison between an embedded GPT model and ChatGPT
Source: BDJ Open. 2024 Jun 12;10:48. doi: 10.1038/s41405-024-00226-3 (PMC11169374; doi:10.1038/s41405-024-00226-3)
Supplement: Supplementary file 5 — Supplementary Note 5 [file 41405_2024_226_MOESM5_ESM.xlsx]

## Sheet: Relevance
Rel	Expert 1	Expert 2	Expert 3	Expert 4	Expert 5	Expert 6	Expert 7	Expert 8	Expert 9	Expert 10	Experts in Agreement	# of Experts	I-CVI	UA	pc	k*	Interpretation
Item 1	1	1	1	1	1	1	1	1	1	1	10	10	1	1	0.000976562	1	Excellent
Item 2	1	1	1	1	1	1	1	1	1	1	10	10	1	1	0.000976562	1	Excellent
Item 3	1	1	1	1	1	1	1	1	1	1	10	10	1	1	0.000976562	1	Excellent
Item 4	1	1	1	1	1	1	1	1	1	1	10	10	1	1	0.000976562	1	Excellent			From	To	Interpretation
Item 5	1	1	1	1	1	1	1	1	1	1	10	10	1	1	0.000976562	1	Excellent			0.4	0.59	Weak
Item 6	1	1	1	1	1	1	1	1	1	1	10	10	1	1	0.000976562	1	Excellent	Modified Kappa Interpretation		0.6	0.74	Good
Item 7	1	1	1	1	1	1	1	1	1	1	10	10	1	1	0.000976562	1	Excellent			0.75	1	Excellent
Item 8	1	1	1	1	1	1	1	1	1	1	10	10	1	1	0.000976562	1	Excellent
Item 9	1	1	1	1	1	1	1	1	1	1	10	10	1	1	0.000976562	1	Excellent
Item 10	1	1	1	1	1	1	1	1	1	1	10	10	1	1	0.000976562	1	Excellent
	10	10	10	10	10			10	10	10			10
Proportion relevance	0.27027	0.27027	0.27027	0.27027	0.27027			0.27027	0.27027	0.27027	2.16216	S-CVI/Ave	1			1

## Sheet: Relevance (2)
Rel	Expert 1	Expert 2	Expert 3	Expert 4	Expert 5	Expert 6	Expert 7	Expert 8	Expert 9	Expert 10	Experts in Agreement	# of Experts	I-CVI	UA	pc	k*	Interpretation
Item 1	1	1	1	1	1	1	1	1	1	1	10	10	1	1	0.000976562	1	Excellent
Item 2	1	1	1	1	1	1	1	1	1	1	10	10	1	1	0.000976562	1	Excellent
Item 3	1	1	1	1	1	1	1	1	1	1	10	10	1	1	0.000976562	1	Excellent
Item 4	1	1	1	1	1	1	1	1	1	1	10	10	1	1	0.000976562	1	Excellent			From	To	Interpretation
Item 5	1	1	1	1	1	1	1	1	1	1	10	10	1	1	0.000976562	1	Excellent			0.4	0.59	Weak
Item 6	1	1	1	1	1	1	1	1	1	1	10	10	1	1	0.000976562	1	Excellent	Modified Kappa Interpretation		0.6	0.74	Good
Item 7	1	1	1	1	1	1	1	1	1	1	10	10	1	1	0.000976562	1	Excellent			0.75	1	Excellent
Item 8	1	1	1	1	1	1	1	1	1	1	10	10	1	1	0.000976562	1	Excellent
Item 9	1	1	1	1	1	1	1	1	1	1	10	10	1	1	0.000976562	1	Excellent
Item 10	1	1	1	1	1	1	1	1	1	1	10	10	1	1	0.000976562	1	Excellent
	10	10	10	10	10			10	10	10			10
Proportion relevance	0.27027	0.27027	0.27027	0.27027	0.27027			0.27027	0.27027	0.27027	2.16216	S-CVI/Ave	1			1

## Sheet: Clarity
Rel	Expert 1	Expert 2	Expert 3	Expert 4	Expert 5	Expert 6	Expert 7	Expert 8	Expert 9	Expert 10	Experts in Agreement	# of Experts	I-CVI	UA	pc	k*	Interpretation
Item 1	1	1	1	1	1	1	1	1	1	1	10	10	1	1	0.000976562	1	Excellent
Item 2	1	1	1	1	1	1	1	1	1	1	10	10	1	1	0.000976562	1	Excellent
Item 3	1	1	1	1	1	1	1	1	1	1	10	10	1	1	0.000976562	1	Excellent
Item 4	1	1	1	1	1	1	1	1	1	1	10	10	1	1	0.000976562	1	Excellent			From	To	Interpretation
Item 5	1	1	1	1	1	1	1	1	1	1	10	10	1	1	0.000976562	1	Excellent			0.4	0.59	Weak
Item 6	1	1	1	1	1	1	1	1	1	1	10	10	1	1	0.000976562	1	Excellent	Modified Kappa Interpretation		0.6	0.74	Good
Item 7	1	1	1	1	1	1	1	1	1	1	10	10	1	1	0.000976562	1	Excellent			0.75	1	Excellent
Item 8	1	1	1	1	1	1	1	1	1	1	10	10	1	1	0.000976562	1	Excellent
Item 9	1	1	1	1	1	1	1	1	1	1	10	10	1	1	0.000976562	1	Excellent
Item 10	1	1	1	1	1	1	1	1	1	1	10	10	1	1	0.000976562	1	Excellent
	10	10	10	10	10			10	10	10			10
Proportion relevance	0.27027	0.27027	0.27027	0.27027	0.27027			0.27027	0.27027	0.27027	2.16216	S-CVI/Ave	1			1

## Sheet: Clarity (2)
Rel	Expert 1	Expert 2	Expert 3	Expert 4	Expert 5	Expert 6	Expert 7	Expert 8	Expert 9	Expert 10	Experts in Agreement	# of Experts	I-CVI	UA	pc	k*	Interpretation
Item 1	1	1	1	1	1	1	1	1	1	1	10	10	1	1	0.000976562	1	Excellent
Item 2	1	1	1	1	1	1	1	1	1	1	10	10	1	1	0.000976562	1	Excellent
Item 3	1	1	1	1	1	1	1	1	1	1	10	10	1	1	0.000976562	1	Excellent
Item 4	1	1	1	1	1	1	1	1	1	1	10	10	1	1	0.000976562	1	Excellent			From	To	Interpretation
Item 5	1	1	1	1	1	1	1	1	1	1	10	10	1	1	0.000976562	1	Excellent			0.4	0.59	Weak
Item 6	1	1	1	1	1	1	1	1	1	1	10	10	1	1	0.000976562	1	Excellent	Modified Kappa Interpretation		0.6	0.74	Good
Item 7	1	1	1	1	1	1	1	1	1	1	10	10	1	1	0.000976562	1	Excellent			0.75	1	Excellent
Item 8	1	1	1	1	1	1	1	1	1	1	10	10	1	1	0.000976562	1	Excellent
Item 9	1	1	1	1	1	1	1	1	1	1	10	10	1	1	0.000976562	1	Excellent
Item 10	1	1	1	1	1	1	1	1	1	1	10	10	1	1	0.000976562	1	Excellent
	10	10	10	10	10			10	10	10			10
Proportion relevance	0.27027	0.27027	0.27027	0.27027	0.27027			0.27027	0.27027	0.27027	2.16216	S-CVI/Ave	1			1

## Sheet: Accuracy
Rel	Expert 1	Expert 2	Expert 3	Expert 4	Expert 5	Expert 6	Expert 7	Expert 8	Expert 9	Expert 10	Experts in Agreement	# of Experts	I-CVI	UA	pc	k*	Interpretation
Item 1	1	1	1	1	1	1	1	1	1	1	10	10	1	1	0.000976562	1	Excellent
Item 2	1	1	1	1	1	1	1	1	1	1	10	10	1	1	0.000976562	1	Excellent
Item 3	1	1	1	1	1	1	1	1	1	1	10	10	1	1	0.000976562	1	Excellent
Item 4	1	1	1	1	1	1	1	1	1	1	10	10	1	1	0.000976562	1	Excellent			From	To	Interpretation
Item 5	1	1	1	1	1	1	1	1	1	1	10	10	1	1	0.000976562	1	Excellent			0.4	0.59	Weak
Item 6	1	1	1	1	1	1	1	1	1	1	10	10	1	1	0.000976562	1	Excellent	Modified Kappa Interpretation		0.6	0.74	Good
Item 7	1	1	1	1	1	1	1	1	1	1	10	10	1	1	0.000976562	1	Excellent			0.75	1	Excellent
Item 8	1	1	1	1	1	1	1	1	1	1	10	10	1	1	0.000976562	1	Excellent
Item 9	1	1	1	1	1	1	1	1	1	1	10	10	1	1	0.000976562	1	Excellent
Item 10	1	1	1	1	1	1	1	1	1	1	10	10	1	1	0.000976562	1	Excellent
	10	10	10	10	10			10	10	10			10
Proportion relevance	0.27027	0.27027	0.27027	0.27027	0.27027			0.27027	0.27027	0.27027	2.16216	S-CVI/Ave	1			1

## Sheet: Accuracy (2)
Rel	Expert 1	Expert 2	Expert 3	Expert 4	Expert 5	Expert 6	Expert 7	Expert 8	Expert 9	Expert 10	Experts in Agreement	# of Experts	I-CVI	UA	pc	k*	Interpretation
Item 1	1	1	1	1	1	1	1	1	1	1	10	10	1	1	0.000976562	1	Excellent
Item 2	1	1	1	1	1	1	1	1	1	1	10	10	1	1	0.000976562	1	Excellent
Item 3	1	1	1	1	1	1	1	1	1	1	10	10	1	1	0.000976562	1	Excellent
Item 4	1	1	1	1	1	1	1	1	1	1	10	10	1	1	0.000976562	1	Excellent			From	To	Interpretation
Item 5	1	1	1	1	1	1	1	1	1	1	10	10	1	1	0.000976562	1	Excellent			0.4	0.59	Weak
Item 6	1	1	1	1	1	1	1	1	1	1	10	10	1	1	0.000976562	1	Excellent	Modified Kappa Interpretation		0.6	0.74	Good
Item 7	1	1	1	1	1	1	1	1	1	1	10	10	1	1	0.000976562	1	Excellent			0.75	1	Excellent
Item 8	1	1	1	1	1	1	1	1	1	1	10	10	1	1	0.000976562	1	Excellent
Item 9	1	1	1	1	1	1	1	1	1	1	10	10	1	1	0.000976562	1	Excellent
Item 10	1	1	1	1	1	1	1	1	1	1	10	10	1	1	0.000976562	1	Excellent
	10	10	10	10	10			10	10	10			10
Proportion relevance	0.27027	0.27027	0.27027	0.27027	0.27027			0.27027	0.27027	0.27027	2.16216	S-CVI/Ave	1			1

## Sheet: Upto date
Rel	Expert 1	Expert 2	Expert 3	Expert 4	Expert 5	Expert 6	Expert 7	Expert 8	Expert 9	Expert 10	Experts in Agreement	# of Experts	I-CVI	UA	pc	k*	Interpretation
Item 1	1	1	1	1	1	1	1	1	1	1	10	10	1	1	0.000976562	1	Excellent
Item 2	1	1	1	1	1	1	1	1	1	1	10	10	1	1	0.000976562	1	Excellent
Item 3	1	1	1	1	1	1	1	1	1	1	10	10	1	1	0.000976562	1	Excellent
Item 4	1	1	1	1	1	1	1	1	1	1	10	10	1	1	0.000976562	1	Excellent			From	To	Interpretation
Item 5	1	1	1	1	1	1	1	1	1	1	10	10	1	1	0.000976562	1	Excellent			0.4	0.59	Weak
Item 6	1	1	1	1	1	1	1	1	1	1	10	10	1	1	0.000976562	1	Excellent	Modified Kappa Interpretation		0.6	0.74	Good
Item 7	1	1	1	1	1	1	1	1	1	1	10	10	1	1	0.000976562	1	Excellent			0.75	1	Excellent
Item 8	1	1	1	1	1	1	1	1	1	1	10	10	1	1	0.000976562	1	Excellent
Item 9	1	1	1	1	1	1	1	1	1	1	10	10	1	1	0.000976562	1	Excellent
Item 10	1	1	1	1	1	1	1	1	1	1	10	10	1	1	0.000976562	1	Excellent
	10	10	10	10	10			10	10	10			10
Proportion relevance	0.27027	0.27027	0.27027	0.27027	0.27027			0.27027	0.27027	0.27027	2.16216	S-CVI/Ave	1			1
