# Supplementary material for: Leveraging Large Language Models in the delivery of post-operative dental care: a comparison between an embedded GPT model and ChatGPT
Source: BDJ Open. 2024 Jun 12;10:48. doi: 10.1038/s41405-024-00226-3 (PMC11169374; doi:10.1038/s41405-024-00226-3)
Supplement: Supplementary file 6 — Supplementary Note 6 [file 41405_2024_226_MOESM6_ESM.xlsx]

## Sheet: Relevance
Rel	Expert 1	Expert 2	Expert 3	Expert 4	Expert 5	Expert 6	Expert 7	Expert 8	Expert 9	Experts in Agreement	# of Experts	I-CVI	UA	pc	k*	Interpretation
Item 1	1	0	0	0	0	1	1	1	1	5	9	0.555556	1	0.246094	0.410478	Weak
Item 2	1	1	1	1	1	0	1	1	1	8	9	0.888889	1	0.0175781	0.886901	Excellent
Item 3	1	1	1	1	1	1	1	1	1	9	9	1	1	0.00195312	1	Excellent
Item 4	1	1	0	0	0	1	1	1	0	5	9	0.555556	1	0.246094	0.410478	Weak			From	To	Interpretation
Item 5	1	1	1	1	1	0	1	1	1	8	9	0.888889	1	0.0175781	0.886901	Excellent			0.4	0.59	Weak
Item 6	1	1	1	0	1	1	1	1	1	8	9	0.888889	1	0.0175781	0.886901	Excellent	Modified Kappa Interpretation		0.6	0.74	Good
Item 7	1	1	1	1	1	1	1	1	1	9	9	1	1	0.00195312	1	Excellent			0.75	1	Excellent
Item 8	1	0	1	1	1	1	1	1	0	7	9	0.777778	1	0.0703125	0.760971	Excellent
Item 9	1	0	0	0	1	1	1	1	0	5	9	0.555556	1	0.246094	0.410478	Weak
Item 10	1	1	1	1	1	0	1	1	1	8	9	0.888889	1	0.0175781	0.886901	Excellent
	10	7	7	6	8	7	10	10	7			8
Proportion relevance	1	0.7	0.7	0.6	0.8	0.7	1	1	0.7	7.2	S-CVI/Ave	0.8			0.754001

## Sheet: Relevance (2)
Rel	Expert 1	Expert 2	Expert 3	Expert 4	Expert 5	Expert 6	Expert 7	Expert 8	Expert 9	Experts in Agreement	# of Experts	I-CVI	UA	pc	k*	Interpretation
Item 1	1	1	1	1	1	1	1	1	0	8	9	0.888889	1	0.0175781	0.886901	Excellent
Item 2	1	1	1	1	1	1	1	1	1	9	9	1	1	0.00195312	1	Excellent
Item 3	1	1	1	0	1	0	1	1	0	6	9	0.666667	1	0.164062	0.601246	Good
Item 4	1	1	0	1	1	0	0	1	1	6	9	0.666667	1	0.164062	0.601246	Good			From	To	Interpretation
Item 5	1	1	0	0	1	1	1	1	0	6	9	0.666667	1	0.164062	0.601246	Good			0.4	0.59	Weak
Item 6	1	1	0	1	1	1	1	1	1	8	9	0.888889	1	0.0175781	0.886901	Excellent	Modified Kappa Interpretation		0.6	0.74	Good
Item 7	1	1	0	0	1	1	1	1	1	7	9	0.777778	1	0.0703125	0.760971	Excellent			0.75	1	Excellent
Item 8	1	0	0	0	1	1	1	1	0	5	9	0.555556	1	0.246094	0.410478	Weak
Item 9	1	0	0	1	1	1	0	0	0	4	9	0.444444	1	0.246094	0.263097	Poor
Item 10	1	1	1	1	1	1	1	1	1	9	9	1	1	0.00195312	1	Excellent
	10	8	4	6	10	8	8	9	5			7.55556
Proportion relevance	1	0.8	0.4	0.6	1	0.8	0.8	0.9	0.5	6.8	S-CVI/Ave	0.755556			0.701209

## Sheet: Clarity
Rel	Expert 1	Expert 2	Expert 3	Expert 4	Expert 5	Expert 6	Expert 7	Expert 8	Expert 9	Experts in Agreement	# of Experts	I-CVI	UA	pc	k*	Interpretation
Item 1	1	1	1	1	1	1	1	1	1	9	9	1	1	0.00195312	1	Excellent
Item 2	1	1	0	1	1	0	1	1	1	7	9	0.777778	1	0.0703125	0.760971	Excellent
Item 3	1	1	1	1	1	1	1	1	1	9	9	1	1	0.00195312	1	Excellent
Item 4	1	0	1	0	1	1	1	1	0	6	9	0.666667	1	0.164062	0.601246	Good			From	To	Interpretation
Item 5	1	1	1	1	1	1	1	1	1	9	9	1	1	0.00195312	1	Excellent			0.4	0.59	Weak
Item 6	1	1	1	0	1	1	1	1	1	8	9	0.888889	1	0.0175781	0.886901	Excellent	Modified Kappa Interpretation		0.6	0.74	Good
Item 7	1	1	1	1	1	1	1	1	1	9	9	1	1	0.00195312	1	Excellent			0.75	1	Excellent
Item 8	1	0	1	1	1	1	1	1	0	7	9	0.777778	1	0.0703125	0.760971	Excellent
Item 9	1	0	0	0	1	1	1	1	0	5	9	0.555556	1	0.246094	0.410478	Weak
Item 10	1	1	1	1	1	1	1	1	1	9	9	1	1	0.00195312	1	Excellent
	10	7	8	7	10			10	7			8.66667
Proportion relevance	1	0.7	0.8	0.7	1	0	0	1	0.7	5.9	S-CVI/Ave	0.866667			0.842057

## Sheet: Clarity (2)
Rel	Expert 1	Expert 2	Expert 3	Expert 4	Expert 5	Expert 6	Expert 7	Expert 8	Expert 9	Experts in Agreement	# of Experts	I-CVI	UA	pc	k*	Interpretation
Item 1	1	1	0	1	1	1	1	1	0	7	9	0.777778	1	0.0703125	0.760971	Excellent
Item 2	1	1	1	1	1	1	1	1	1	9	9	1	1	0.00195312	1	Excellent
Item 3	1	1	1	0	1	0	0	1	0	5	9	0.555556	1	0.246094	0.410478	Weak
Item 4	1	1	1	1	1	0	0	1	1	7	9	0.777778	1	0.0703125	0.760971	Excellent			From	To	Interpretation
Item 5	1	1	0	0	0	1	0	1	0	4	9	0.444444	1	0.246094	0.263097	Poor			0.4	0.59	Weak
Item 6	1	1	0	1	1	1	1	1	1	8	9	0.888889	1	0.0175781	0.886901	Excellent	Modified Kappa Interpretation		0.6	0.74	Good
Item 7	1	1	0	0	1	1	1	1	1	7	9	0.777778	1	0.0703125	0.760971	Excellent			0.75	1	Excellent
Item 8	1	0	0	0	1	0	1	1	0	4	9	0.444444	1	0.246094	0.263097	Poor
Item 9	1	0	0	1	1	0	0	1	0	4	9	0.444444	1	0.246094	0.263097	Poor
Item 10	1	1	1	0	1	1	1	1	1	8	9	0.888889	1	0.0175781	0.886901	Excellent
	10	8	4	5	9	6	6	10	5			7
Proportion relevance	1	0.8	0.4	0.5	0.9	0.6	0.6	1	0.5	6.3	S-CVI/Ave	0.7			0.625648

## Sheet: Accuracy
Rel	Expert 1	Expert 2	Expert 3	Expert 4	Expert 5	Expert 6	Expert 7	Expert 8	Expert 9	Experts in Agreement	# of Experts	I-CVI	UA	pc	k*	Interpretation
Item 1	1	1	0	0	1	0	1	1	1	6	9	0.666667	1	0.164062	0.601246	Good
Item 2	1	0	0	1	1	1	0	1	1	6	9	0.666667	1	0.164062	0.601246	Good
Item 3	1	1	1	1	1	1	1	1	1	9	9	1	1	0.00195312	1	Excellent
Item 4	1	0	0	0	0	1	1	1	0	4	9	0.444444	1	0.246094	0.263097	Poor			From	To	Interpretation
Item 5	1	1	1	1	1	0	1	1	1	8	9	0.888889	1	0.0175781	0.886901	Excellent			0.4	0.59	Weak
Item 6	1	1	1	0	0	1	1	1	1	7	9	0.777778	1	0.0703125	0.760971	Excellent	Modified Kappa Interpretation		0.6	0.74	Good
Item 7	1	1	1	1	1	1	1	1	1	9	9	1	1	0.00195312	1	Excellent			0.75	1	Excellent
Item 8	1	0	1	1	1	1	1	1	0	7	9	0.777778	1	0.0703125	0.760971	Excellent
Item 9	1	0	0	0	1	1	1	1	0	5	9	0.555556	1	0.246094	0.410478	Weak
Item 10	1	1	1	1	1	0	1	1	1	8	9	0.888889	1	0.0175781	0.886901	Excellent
	10	6	6	6	8			10	7			7.66667
Proportion relevance	1	0.6	0.6	0.6	0.8	0	0	1	0.7	5.3	S-CVI/Ave	0.766667			0.717181

## Sheet: Accuracy (2)
Rel	Expert 1	Expert 2	Expert 3	Expert 4	Expert 5	Expert 6	Expert 7	Expert 8	Expert 9	Experts in Agreement	# of Experts	I-CVI	UA	pc	k*	Interpretation
Item 1	1	0	1	1	1	1	1	1	0	7	9	0.777778	1	0.0703125	0.760971	Excellent
Item 2	1	0	0	0	1	1	1	1	1	6	9	0.666667	1	0.164062	0.601246	Good
Item 3	1	0	1	0	1	0	0	1	0	4	9	0.444444	1	0.246094	0.263097	Poor
Item 4	0	1	0	1	1	1	1	1	1	7	9	0.777778	1	0.0703125	0.760971	Excellent			From	To	Interpretation
Item 5	1	1	0	0	1	0	1	1	0	5	9	0.555556	1	0.246094	0.410478	Weak			0.4	0.59	Weak
Item 6	1	1	0	1	1	1	1	1	1	8	9	0.888889	1	0.0175781	0.886901	Excellent	Modified Kappa Interpretation		0.6	0.74	Good
Item 7	1	1	0	0	1	1	1	1	1	7	9	0.777778	1	0.0703125	0.760971	Excellent			0.75	1	Excellent
Item 8	1	0	0	0	1	1	1	1	0	5	9	0.555556	1	0.246094	0.410478	Weak
Item 9	1	0	0	1	1	1	0	0	0	4	9	0.444444	1	0.246094	0.263097	Poor
Item 10	1	1	1	1	1	1	1	1	1	9	9	1	1	0.00195312	1	Excellent
	9	5	3	5	10	8	8	9	5			6.88889
Proportion relevance	0.9	0.5	0.3	0.5	1	0.8	0.8	0.9	0.5	6.2	S-CVI/Ave	0.688889			0.611821

## Sheet: Upto date
Rel	Expert 1	Expert 2	Expert 3	Expert 4	Expert 5	Expert 6	Expert 7	Expert 8	Expert 9	Experts in Agreement	# of Experts	I-CVI	UA	pc	k*	Interpretation
Item 1	1	0	0	0	0	1	1	0	1	4	9	0.444444	1	0.246094	0.263097	Poor
Item 2	1	1	0	1	1	1	0	1	1	7	9	0.777778	1	0.0703125	0.760971	Excellent
Item 3	1	0	0	1	1	1	1	1	1	7	9	0.777778	1	0.0703125	0.760971	Excellent
Item 4	1	0	1	0	0	1	1	1	0	5	9	0.555556	1	0.246094	0.410478	Weak			From	To	Interpretation
Item 5	1	1	1	1	1	1	1	1	1	9	9	1	1	0.00195312	1	Excellent			0.4	0.59	Weak
Item 6	1	0	1	0	0	1	1	1	1	6	9	0.666667	1	0.164062	0.601246	Good	Modified Kappa Interpretation		0.6	0.74	Good
Item 7	1	1	1	1	1	1	1	1	1	9	9	1	1	0.00195312	1	Excellent			0.75	1	Excellent
Item 8	1	0	1	1	1	1	1	1	0	7	9	0.777778	1	0.0703125	0.760971	Excellent
Item 9	1	0	0	0	1	1	1	1	0	5	9	0.555556	1	0.246094	0.410478	Weak
Item 10	1	1	1	1	1	1	1	1	1	9	9	1	1	0.00195312	1	Excellent
	10	4	6	6	7	10	9	9	7			7.55556
Proportion relevance	1	0.4	0.6	0.6	0.7	1	0.9	0.9	0.7	6.8	S-CVI/Ave	0.755556			0.696821

## Sheet: Upto date (2)
Rel	Expert 1	Expert 2	Expert 3	Expert 4	Expert 5	Expert 6	Expert 7	Expert 8	Expert 9	Experts in Agreement	# of Experts	I-CVI	UA	pc	k*	Interpretation
Item 1	1	1	0	1	1	1	1	1	0	7	9	0.777778	1	0.0703125	0.760971	Excellent
Item 2	1	1	0	0	1	1	0	1	1	6	9	0.666667	1	0.164062	0.601246	Good
Item 3	1	0	1	0	1	0	0	1	0	4	9	0.444444	1	0.246094	0.263097	Poor
Item 4	0	0	0	1	1	0	0	1	1	4	9	0.444444	1	0.246094	0.263097	Poor			From	To	Interpretation
Item 5	1	1	0	0	0	0	0	1	0	3	9	0.333333	1	0.164062	0.202492	Poor			0.4	0.59	Weak
Item 6	1	1	0	1	1	1	1	1	1	8	9	0.888889	1	0.0175781	0.886901	Excellent	Modified Kappa Interpretation		0.6	0.74	Good
Item 7	1	1	0	0	1	1	1	1	1	7	9	0.777778	1	0.0703125	0.760971	Excellent			0.75	1	Excellent
Item 8	1	0	0	0	1	0	1	1	0	4	9	0.444444	1	0.246094	0.263097	Poor
Item 9	1	0	0	1	1	0	0	1	0	4	9	0.444444	1	0.246094	0.263097	Poor
Item 10	1	1	1	1	1	1	1	1	1	9	9	1	1	0.00195312	1	Excellent
	9	6	2	5	9	5	5	10	5			6.22222
Proportion relevance	0.9	0.6	0.2	0.5	0.9	0.5	0.5	1	0.5	5.6	S-CVI/Ave	0.622222			0.526497
